# Supplementary material for: Tolerating bad health research: the continuing scandal
Source: Trials. 2022 Jun 2;23:458. doi: 10.1186/s13063-022-06415-5 (PMC9161194; doi:10.1186/s13063-022-06415-5)
Supplement: Supplementary file 2 — Additional file 2. Risk of bias data for all countries in our sample. [file 13063_2022_6415_MOESM2_ESM.xls]

## Sheet: Sheet 1 - Table 1
Breakdown of trials by country and risk of bias. Countries highlighted in green contributed 20 or more trials to the sample. See Sheet 2
Country	Trials	high	unclear	low	% high	% unclear	% low
Unclear	230	140	79	11	0.6087	0.3435	0.0478
Afghanistan	3	1	0	2	0.3333	0	0.6667
Albania	1	1	0	0	1	0	0
Algeria	1	1	0	0	1	0	0
Argentina	2	2	0	0	1	0	0
Australia	41	27	10	4	0.6585	0.2439	0.0976
Austria	10	9	0	0	0.9	0	0
Bangladesh	2	1	1	0	0.5	0.5	0
Belgium	7	3	4	0	0.4286	0.5714	0
Brazil	27	16	10	1	0.5926	0.3704	0.037
Cambodia	1	1	0	0	1	0	0
Cameroon	2	2	0	0	1	0	0
Canada	40	26	12	2	0.65	0.3	0.05
Chile	3	2	0	0	0.6667	0	0
China	87	56	23	7	0.6437	0.2644	0.0805
Colombia	2	1	0	1	0.5	0	0.5
Croatia	2	2	0	0	1	0	0
Cuba	4	4	0	0	1	0	0
Cyprus	1	1	0	0	1	0	0
Czech Republic	1	1	0	0	1	0	0
Denmark	15	7	6	1	0.4667	0.4	0.0667
Egypt	12	6	4	2	0.5	0.3333	0.1667
Ethiopia	1	1	0	0	1	0	0
Finland	12	8	4	0	0.6667	0.3333	0
France	31	11	16	4	0.3548	0.5161	0.129
French Polynesia	1	0	1	0	0	1	0
Gambia	2	2	0	0	1	0	0
Germany	48	40	7	1	0.8333	0.1458	0.0208
Ghana	2	2	0	0	1	0	0
Greece	8	4	1	2	0.5	0.125	0.25
Holland	1	1	0	0	1	0	0
Hong Kong	1	0	1	0	0	1	0
India	48	35	6	5	0.7292	0.125	0.1042
Iran	49	30	18	0	0.6122	0.3673	0
Iraq	3	3	0	0	1	0	0
Ireland	6	1	3	2	0.1667	0.5	0.3333
Israel	1	-	-	-	-	-	-		*NB. There was only one trial from Israel and there was no RoB information for it.
Italy	47	30	17	0	0.6383	0.3617	0
Ivory Coast	1	1	0	0	1	0	0
Jamaica	4	4	0	0	1	0	0
Japan	42	22	16	4	0.5238	0.381	0.0952
Jordan	1	1	0	0	1	0	0
Kenya	6	5	1	0	0.8333	0.1667	0
Korea	32	18	11	1	0.5625	0.3438	0.0312
Kuwait	1	1	0	0	1	0	0
Latvia	1	1	0	0	1	0	0
Lebanon	1	1	0	0	1	0	0
Libya	1	0	1	0	0	1	0
Lithuania	1	1	0	0	1	0	0
Malawi	3	3	0	0	1	0	0
Malaysia	5	4	1	0	0.8	0.2	0
Mexico	6	3	3	0	0.5	0.5	0
Mozambique	1	1	0	0	1	0	0
Multinational	193	100	48	45	0.5181	0.2487	0.2332
Nepal	2	1	0	1	0.5	0	0.5
Netherlands	22	17	5	0	0.7727	0.2273	0
New Zealand	6	1	2	3	0.1667	0.3333	0.5
Nigeria	5	3	1	1	0.6	0.2	0.2
Northern Ireland	2	2	0	0	1	0	0
Norway	8	6	2	0	0.75	0.25	0
Pakistan	8	5	1	2	0.625	0.125	0.25
Peru	1	0	1	0	0	1	0
Philipines	1	0	1	0	0	1	0
Poland	2	2	0	0	1	0	0
Romania	1	1	0	0	1	0	0
Russia	1	1	0	0	1	0	0
Saudi Arabia	4	3	1	0	0.75	0.25	0
Serbia	1	0	1	0	0	1	0
Singapore	4	1	3	0	0.25	0.75	0
Slovenia	1	1	0	0	1	0	0
Solomon Islands	1	1	0	0	1	0	0
South Africa	7	4	2	1	0.5714	0.2857	0.1429
South Korea	5	4	1	0	0.8	0.2	0
Spain	29	25	2	1	0.8621	0.069	0.0345
Sri Lanka	2	1	1	0	0.5	0.5	0
Sweden	26	16	7	2	0.6154	0.2692	0.0769
Switzerland	8	5	2	1	0.625	0.25	0.125
Syria	1	1	0	0	1	0	0
Taiwan	16	8	8	0	0.5	0.5	0
Thailand	12	8	4	0	0.6667	0.3333	0
Turkey	32	18	9	2	0.5625	0.2812	0.0625
Uganda	1	1	0	0	1	0	0
UK	114	63	38	12	0.5526	0.3333	0.1053
USA	280	168	98	12	0.6	0.35	0.0429
Venezuela	1	1	0	0	1	0	0
Zambia	1	1	0	0	1	0	0
Total	1659	1013	494	133
	With RoB	1640

## Sheet: Sheet 2 - Table 1
Countries contributing 20 or more trials to our sample
Country	Trials	high	unclear	low	% high	% unclear	% low
Multinational	193	100	48	45	0.518135	0.248705	0.233161
Australia	41	27	10	4	0.658537	0.243902	0.097561
Brazil	27	16	10	1	0.592593	0.37037	0.037037
Canada	40	26	12	2	0.65	0.3	0.05
China	87	56	23	7	0.643678	0.264368	0.0804598
France	31	11	16	4	0.354839	0.516129	0.129032
Germany	48	40	7	1	0.833333	0.145833	0.0208333
India	48	35	6	5	0.729167	0.125	0.104167
Iran	49	30	18	0	0.612245	0.367347	0
Italy	47	30	17	0	0.638298	0.361702	0
Japan	42	22	16	4	0.52381	0.380952	0.0952381
Korea	32	18	11	1	0.5625	0.34375	0.03125
Netherlands	22	17	5	0	0.772727	0.227273	0
Spain	29	25	2	1	0.862069	0.0689655	0.0344828
Sweden	26	16	7	2	0.615385	0.269231	0.0769231
Turkey	32	18	9	2	0.5625	0.28125	0.0625
UK	114	63	38	12	0.552632	0.333333	0.105263
USA	280	168	98	12	0.6	0.35	0.0428571
Total	1188	718	353	103
	With RoB	1174
